# Supplementary material for: Reappraisal of sauropod dinosaur diversity in the Upper Cretaceous Winton Formation of Queensland, Australia, through 3D digitisation and description of new specimens
Source: PeerJ. 2024 Apr 9;12:e17180. doi: 10.7717/peerj.17180 (PMC11011616; doi:10.7717/peerj.17180)
Supplement: Supplemental Information 4 [file peerj-12-17180-s004.csv]

id	title	physical_object_id	physical_object_title	physical_object_organization	physical_object_type	physical_object_taxonomy_name	physical_object_taxonomy_gbif	part	side	ark	doi	file_thumbnail_url
593996	Pelvis [Mesh] [StrLight]	486242	aod:f:836	Australian Age of Dinosaurs Museum of Natural History	Biological Specimen	Diamantinasaurus matildae	Animalia; Chordata; Diamantinasaurus; matildae	Pelvis		ark:/87602/m4/593996	https://doi.org/10.17602/M2/M593996	/assets/work-ff055336041c3f7d310ad69109eda4a887b16ec501f35afc0a547c4adb97ee72.png
611976	Femur [Mesh] [StrLight]	499177	aod:f:906	Australian Age of Dinosaurs Museum of Natural History	Biological Specimen	Diamantinasaurus matildae	Animalia; Chordata; Diamantinasaurus; matildae	Femur	Left	ark:/87602/m4/611976	https://doi.org/10.17602/M2/M611976	/assets/work-ff055336041c3f7d310ad69109eda4a887b16ec501f35afc0a547c4adb97ee72.png
593822	Caudal Vertebra [Mesh] [StrLight]	593820	aod:f:2306	Australian Age of Dinosaurs Museum of Natural History	Biological Specimen	Savannasaurus elliottorum	Animalia; Chordata; Savannasaurus; elliottorum	Caudal vertebra		ark:/87602/m4/593822	https://doi.org/10.17602/M2/M593822	/assets/work-ff055336041c3f7d310ad69109eda4a887b16ec501f35afc0a547c4adb97ee72.png
593826	Metacarpal Iv [Mesh] [StrLight]	593824	aod:f:2854	Australian Age of Dinosaurs Museum of Natural History	Biological Specimen	Savannasaurus elliottorum	Animalia; Chordata; Savannasaurus; elliottorum	Metacarpal IV	Right	ark:/87602/m4/593826	https://doi.org/10.17602/M2/M593826	/assets/work-ff055336041c3f7d310ad69109eda4a887b16ec501f35afc0a547c4adb97ee72.png
593830	Caudal Vertebra [Mesh] [StrLight]	593828	aod:f:2851	Australian Age of Dinosaurs Museum of Natural History	Biological Specimen	Wintonotitan wattsi	Animalia; Chordata; Reptilia; Dinosauria; Wintonotitan; wattsi	Caudal vertebra		ark:/87602/m4/593830	https://doi.org/10.17602/M2/M593830	/assets/work-ff055336041c3f7d310ad69109eda4a887b16ec501f35afc0a547c4adb97ee72.png
612141	Caudal Vertebra B [Mesh] [StrLight]	593836	aod:f:591	Australian Age of Dinosaurs Museum of Natural History	Biological Specimen	Wintonotitan wattsi	Animalia; Chordata; Reptilia; Dinosauria; Wintonotitan; wattsi	Caudal vertebra B		ark:/87602/m4/612141	https://doi.org/10.17602/M2/M612141	/assets/work-ff055336041c3f7d310ad69109eda4a887b16ec501f35afc0a547c4adb97ee72.png
612140	Caudal Vertebra A [Mesh] [StrLight]	593836	aod:f:591	Australian Age of Dinosaurs Museum of Natural History	Biological Specimen	Wintonotitan wattsi	Animalia; Chordata; Reptilia; Dinosauria; Wintonotitan; wattsi	Caudal vertebra A		ark:/87602/m4/612140	https://doi.org/10.17602/M2/M612140	/assets/work-ff055336041c3f7d310ad69109eda4a887b16ec501f35afc0a547c4adb97ee72.png
612139	Fibula [Mesh] [StrLight]	593836	aod:f:591	Australian Age of Dinosaurs Museum of Natural History	Biological Specimen	Wintonotitan wattsi	Animalia; Chordata; Reptilia; Dinosauria; Wintonotitan; wattsi	Fibula	Left	ark:/87602/m4/612139	https://doi.org/10.17602/M2/M612139	/assets/work-ff055336041c3f7d310ad69109eda4a887b16ec501f35afc0a547c4adb97ee72.png
611982	Caudal Vertebra [Mesh] [StrLight]	593846	aod:f:832	Australian Age of Dinosaurs Museum of Natural History	Biological Specimen	Wintonotitan wattsi	Animalia; Chordata; Reptilia; Dinosauria; Wintonotitan; wattsi	Caudal vertebra		ark:/87602/m4/611982	https://doi.org/10.17602/M2/M611982	/assets/work-ff055336041c3f7d310ad69109eda4a887b16ec501f35afc0a547c4adb97ee72.png
611978	Femur [Mesh] [StrLight]	593846	aod:f:832	Australian Age of Dinosaurs Museum of Natural History	Biological Specimen	Wintonotitan wattsi	Animalia; Chordata; Reptilia; Dinosauria; Wintonotitan; wattsi	Femur	Right	ark:/87602/m4/611978	https://doi.org/10.17602/M2/M611978	/assets/work-ff055336041c3f7d310ad69109eda4a887b16ec501f35afc0a547c4adb97ee72.png
593865	Scapula And Coracoid [Mesh] [StrLight]	593863	aod:f:844	Australian Age of Dinosaurs Museum of Natural History	Biological Specimen	Diamantinasaurus matildae	Animalia; Chordata; Diamantinasaurus; matildae	Scapula and coracoid	Right	ark:/87602/m4/593865	https://doi.org/10.17602/M2/M593865	/assets/work-ff055336041c3f7d310ad69109eda4a887b16ec501f35afc0a547c4adb97ee72.png
593874	Coracoid [Mesh] [StrLight]	593872	aod:f:888	Australian Age of Dinosaurs Museum of Natural History	Biological Specimen	?Diamantinasaurus matildae		Coracoid	Right	ark:/87602/m4/593874	https://doi.org/10.17602/M2/M593874	/assets/work-ff055336041c3f7d310ad69109eda4a887b16ec501f35afc0a547c4adb97ee72.png
612090	Astragalus [Mesh] [StrLight]	593876	aod:f:666	Australian Age of Dinosaurs Museum of Natural History	Biological Specimen	Diamantinasaurus matildae	Animalia; Chordata; Diamantinasaurus; matildae	Astragalus	Right	ark:/87602/m4/612090	https://doi.org/10.17602/M2/M612090	/assets/work-ff055336041c3f7d310ad69109eda4a887b16ec501f35afc0a547c4adb97ee72.png
612087	Tibia [Mesh] [StrLight]	593876	aod:f:666	Australian Age of Dinosaurs Museum of Natural History	Biological Specimen	Diamantinasaurus matildae	Animalia; Chordata; Diamantinasaurus; matildae	Tibia	Right	ark:/87602/m4/612087	https://doi.org/10.17602/M2/M612087	/assets/work-ff055336041c3f7d310ad69109eda4a887b16ec501f35afc0a547c4adb97ee72.png
611922	Ulna [Mesh] [StrLight]	593888	aod:f:656	Australian Age of Dinosaurs Museum of Natural History	Biological Specimen	Diamantinasauria incertae sedis		Ulna	Right	ark:/87602/m4/611922	https://doi.org/10.17602/M2/M611922	/assets/work-ff055336041c3f7d310ad69109eda4a887b16ec501f35afc0a547c4adb97ee72.png
611919	Scapula [Mesh] [StrLight]	593888	aod:f:656	Australian Age of Dinosaurs Museum of Natural History	Biological Specimen	Diamantinasauria incertae sedis		Scapula	Left	ark:/87602/m4/611919	https://doi.org/10.17602/M2/M611919	/assets/work-ff055336041c3f7d310ad69109eda4a887b16ec501f35afc0a547c4adb97ee72.png
612083	Caudal Vertebra [Mesh] [StrLight]	593902	aod:f:590	Australian Age of Dinosaurs Museum of Natural History	Biological Specimen	Diamantinasauria incertae sedis		Caudal vertebra		ark:/87602/m4/612083	https://doi.org/10.17602/M2/M612083	/assets/work-ff055336041c3f7d310ad69109eda4a887b16ec501f35afc0a547c4adb97ee72.png
612082	Fibula [Mesh] [StrLight]	593902	aod:f:590	Australian Age of Dinosaurs Museum of Natural History	Biological Specimen	Diamantinasauria incertae sedis		Fibula	Right	ark:/87602/m4/612082	https://doi.org/10.17602/M2/M612082	/assets/work-ff055336041c3f7d310ad69109eda4a887b16ec501f35afc0a547c4adb97ee72.png
612078	Tibia [Mesh] [StrLight]	593902	aod:f:590	Australian Age of Dinosaurs Museum of Natural History	Biological Specimen	Diamantinasauria incertae sedis		Tibia	Right	ark:/87602/m4/612078	https://doi.org/10.17602/M2/M612078	/assets/work-ff055336041c3f7d310ad69109eda4a887b16ec501f35afc0a547c4adb97ee72.png
611972	Pubis [Mesh] [StrLight]	593906	aod:f:665	Australian Age of Dinosaurs Museum of Natural History	Biological Specimen	Diamantinasauria incertae sedis		Pubis	Right	ark:/87602/m4/611972	https://doi.org/10.17602/M2/M611972	/assets/work-ff055336041c3f7d310ad69109eda4a887b16ec501f35afc0a547c4adb97ee72.png
611971	Pubis [Mesh] [StrLight]	593906	aod:f:665	Australian Age of Dinosaurs Museum of Natural History	Biological Specimen	Diamantinasauria incertae sedis		Pubis	Left	ark:/87602/m4/611971	https://doi.org/10.17602/M2/M611971	/assets/work-ff055336041c3f7d310ad69109eda4a887b16ec501f35afc0a547c4adb97ee72.png
611966	Fibula [Mesh] [StrLight]	593906	aod:f:665	Australian Age of Dinosaurs Museum of Natural History	Biological Specimen	Diamantinasauria incertae sedis		Fibula	Right	ark:/87602/m4/611966	https://doi.org/10.17602/M2/M611966	/assets/work-ff055336041c3f7d310ad69109eda4a887b16ec501f35afc0a547c4adb97ee72.png
611964	Tibia [Mesh] [StrLight]	593906	aod:f:665	Australian Age of Dinosaurs Museum of Natural History	Biological Specimen	Diamantinasauria incertae sedis		Tibia	Right	ark:/87602/m4/611964	https://doi.org/10.17602/M2/M611964	/assets/work-ff055336041c3f7d310ad69109eda4a887b16ec501f35afc0a547c4adb97ee72.png
611961	Femur [Mesh] [StrLight]	593906	aod:f:665	Australian Age of Dinosaurs Museum of Natural History	Biological Specimen	Diamantinasauria incertae sedis		Femur	Right	ark:/87602/m4/611961	https://doi.org/10.17602/M2/M611961	/assets/work-ff055336041c3f7d310ad69109eda4a887b16ec501f35afc0a547c4adb97ee72.png
593908	Ulna [Mesh] [StrLight]	593906	aod:f:665	Australian Age of Dinosaurs Museum of Natural History	Biological Specimen	Diamantinasauria incertae sedis		Ulna	Right	ark:/87602/m4/593908	https://doi.org/10.17602/M2/M593908	/assets/work-ff055336041c3f7d310ad69109eda4a887b16ec501f35afc0a547c4adb97ee72.png
612075	Caudal Vertebra T [Mesh] [StrLight]	593985	aod:f:2296	Australian Age of Dinosaurs Museum of Natural History	Biological Specimen	Diamantinasauria incertae sedis		Caudal vertebra T		ark:/87602/m4/612075	https://doi.org/10.17602/M2/M612075	/assets/work-ff055336041c3f7d310ad69109eda4a887b16ec501f35afc0a547c4adb97ee72.png
612072	Caudal Vertebra S [Mesh] [StrLight]	593985	aod:f:2296	Australian Age of Dinosaurs Museum of Natural History	Biological Specimen	Diamantinasauria incertae sedis		Caudal vertebra S		ark:/87602/m4/612072	https://doi.org/10.17602/M2/M612072	/assets/work-ff055336041c3f7d310ad69109eda4a887b16ec501f35afc0a547c4adb97ee72.png
612069	Caudal Vertebra R [Mesh] [StrLight]	593985	aod:f:2296	Australian Age of Dinosaurs Museum of Natural History	Biological Specimen	Diamantinasauria incertae sedis		Caudal vertebra R		ark:/87602/m4/612069	https://doi.org/10.17602/M2/M612069	/assets/work-ff055336041c3f7d310ad69109eda4a887b16ec501f35afc0a547c4adb97ee72.png
612066	Caudal Vertebra Q [Mesh] [StrLight]	593985	aod:f:2296	Australian Age of Dinosaurs Museum of Natural History	Biological Specimen	Diamantinasauria incertae sedis		Caudal vertebra Q		ark:/87602/m4/612066	https://doi.org/10.17602/M2/M612066	/assets/work-ff055336041c3f7d310ad69109eda4a887b16ec501f35afc0a547c4adb97ee72.png
612063	Caudal Vertebra P [Mesh] [StrLight]	593985	aod:f:2296	Australian Age of Dinosaurs Museum of Natural History	Biological Specimen	Diamantinasauria incertae sedis		Caudal vertebra P		ark:/87602/m4/612063	https://doi.org/10.17602/M2/M612063	/assets/work-ff055336041c3f7d310ad69109eda4a887b16ec501f35afc0a547c4adb97ee72.png
612060	Caudal Vertebra O [Mesh] [StrLight]	593985	aod:f:2296	Australian Age of Dinosaurs Museum of Natural History	Biological Specimen	Diamantinasauria incertae sedis		Caudal vertebra O		ark:/87602/m4/612060	https://doi.org/10.17602/M2/M612060	/assets/work-ff055336041c3f7d310ad69109eda4a887b16ec501f35afc0a547c4adb97ee72.png
612057	Caudal Vertebra N [Mesh] [StrLight]	593985	aod:f:2296	Australian Age of Dinosaurs Museum of Natural History	Biological Specimen	Diamantinasauria incertae sedis		Caudal vertebra N		ark:/87602/m4/612057	https://doi.org/10.17602/M2/M612057	/assets/work-ff055336041c3f7d310ad69109eda4a887b16ec501f35afc0a547c4adb97ee72.png
612054	Caudal Vertebra M [Mesh] [StrLight]	593985	aod:f:2296	Australian Age of Dinosaurs Museum of Natural History	Biological Specimen	Diamantinasauria incertae sedis		Caudal vertebra M		ark:/87602/m4/612054	https://doi.org/10.17602/M2/M612054	/assets/work-ff055336041c3f7d310ad69109eda4a887b16ec501f35afc0a547c4adb97ee72.png
612051	Caudal Vertebra L [Mesh] [StrLight]	593985	aod:f:2296	Australian Age of Dinosaurs Museum of Natural History	Biological Specimen	Diamantinasauria incertae sedis		Caudal vertebra L		ark:/87602/m4/612051	https://doi.org/10.17602/M2/M612051	/assets/work-ff055336041c3f7d310ad69109eda4a887b16ec501f35afc0a547c4adb97ee72.png
612048	Caudal Vertebra K [Mesh] [StrLight]	593985	aod:f:2296	Australian Age of Dinosaurs Museum of Natural History	Biological Specimen	Diamantinasauria incertae sedis		Caudal vertebra K		ark:/87602/m4/612048	https://doi.org/10.17602/M2/M612048	/assets/work-ff055336041c3f7d310ad69109eda4a887b16ec501f35afc0a547c4adb97ee72.png
612044	Caudal Vertebra J [Mesh] [StrLight]	593985	aod:f:2296	Australian Age of Dinosaurs Museum of Natural History	Biological Specimen	Diamantinasauria incertae sedis		Caudal vertebra J		ark:/87602/m4/612044	https://doi.org/10.17602/M2/M612044	/assets/work-ff055336041c3f7d310ad69109eda4a887b16ec501f35afc0a547c4adb97ee72.png
612041	Caudal Vertebra I [Mesh] [StrLight]	593985	aod:f:2296	Australian Age of Dinosaurs Museum of Natural History	Biological Specimen	Diamantinasauria incertae sedis		Caudal vertebra I		ark:/87602/m4/612041	https://doi.org/10.17602/M2/M612041	/assets/work-ff055336041c3f7d310ad69109eda4a887b16ec501f35afc0a547c4adb97ee72.png
612039	Caudal Vertebra H [Mesh] [StrLight]	593985	aod:f:2296	Australian Age of Dinosaurs Museum of Natural History	Biological Specimen	Diamantinasauria incertae sedis		Caudal vertebra H		ark:/87602/m4/612039	https://doi.org/10.17602/M2/M612039	/assets/work-ff055336041c3f7d310ad69109eda4a887b16ec501f35afc0a547c4adb97ee72.png
612036	Caudal Vertebra G [Mesh] [StrLight]	593985	aod:f:2296	Australian Age of Dinosaurs Museum of Natural History	Biological Specimen	Diamantinasauria incertae sedis		Caudal vertebra G		ark:/87602/m4/612036	https://doi.org/10.17602/M2/M612036	/assets/work-ff055336041c3f7d310ad69109eda4a887b16ec501f35afc0a547c4adb97ee72.png
612032	Caudal Vertebra F [Mesh] [StrLight]	593985	aod:f:2296	Australian Age of Dinosaurs Museum of Natural History	Biological Specimen	Diamantinasauria incertae sedis		Caudal vertebra F		ark:/87602/m4/612032	https://doi.org/10.17602/M2/M612032	/assets/work-ff055336041c3f7d310ad69109eda4a887b16ec501f35afc0a547c4adb97ee72.png
612029	Caudal Vertebra E [Mesh] [StrLight]	593985	aod:f:2296	Australian Age of Dinosaurs Museum of Natural History	Biological Specimen	Diamantinasauria incertae sedis		Caudal vertebra E		ark:/87602/m4/612029	https://doi.org/10.17602/M2/M612029	/assets/work-ff055336041c3f7d310ad69109eda4a887b16ec501f35afc0a547c4adb97ee72.png
612027	Caudal Vertebra D [Mesh] [StrLight]	593985	aod:f:2296	Australian Age of Dinosaurs Museum of Natural History	Biological Specimen	Diamantinasauria incertae sedis		Caudal vertebra D		ark:/87602/m4/612027	https://doi.org/10.17602/M2/M612027	/assets/work-ff055336041c3f7d310ad69109eda4a887b16ec501f35afc0a547c4adb97ee72.png
612023	Caudal Vertebra C [Mesh] [StrLight]	593985	aod:f:2296	Australian Age of Dinosaurs Museum of Natural History	Biological Specimen	Diamantinasauria incertae sedis		Caudal vertebra C		ark:/87602/m4/612023	https://doi.org/10.17602/M2/M612023	/assets/work-ff055336041c3f7d310ad69109eda4a887b16ec501f35afc0a547c4adb97ee72.png
612020	Caudal Vertebra B [Mesh] [StrLight]	593985	aod:f:2296	Australian Age of Dinosaurs Museum of Natural History	Biological Specimen	Diamantinasauria incertae sedis		Caudal vertebra B		ark:/87602/m4/612020	https://doi.org/10.17602/M2/M612020	/assets/work-ff055336041c3f7d310ad69109eda4a887b16ec501f35afc0a547c4adb97ee72.png
612018	Caudal Vertebra A [Mesh] [StrLight]	593985	aod:f:2296	Australian Age of Dinosaurs Museum of Natural History	Biological Specimen	Diamantinasauria incertae sedis		Caudal vertebra A		ark:/87602/m4/612018	https://doi.org/10.17602/M2/M612018	/assets/work-ff055336041c3f7d310ad69109eda4a887b16ec501f35afc0a547c4adb97ee72.png
612015	Chevron E [Mesh] [StrLight]	593985	aod:f:2296	Australian Age of Dinosaurs Museum of Natural History	Biological Specimen	Diamantinasauria incertae sedis		Chevron E		ark:/87602/m4/612015	https://doi.org/10.17602/M2/M612015	/assets/work-ff055336041c3f7d310ad69109eda4a887b16ec501f35afc0a547c4adb97ee72.png
612012	Chevron D [Mesh] [StrLight]	593985	aod:f:2296	Australian Age of Dinosaurs Museum of Natural History	Biological Specimen	Diamantinasauria incertae sedis		Chevron D		ark:/87602/m4/612012	https://doi.org/10.17602/M2/M612012	/assets/work-ff055336041c3f7d310ad69109eda4a887b16ec501f35afc0a547c4adb97ee72.png
612008	Chevron C [Mesh] [StrLight]	593985	aod:f:2296	Australian Age of Dinosaurs Museum of Natural History	Biological Specimen	Diamantinasauria incertae sedis		Chevron C		ark:/87602/m4/612008	https://doi.org/10.17602/M2/M612008	/assets/work-ff055336041c3f7d310ad69109eda4a887b16ec501f35afc0a547c4adb97ee72.png
612006	Chevron B [Mesh] [StrLight]	593985	aod:f:2296	Australian Age of Dinosaurs Museum of Natural History	Biological Specimen	Diamantinasauria incertae sedis		Chevron B		ark:/87602/m4/612006	https://doi.org/10.17602/M2/M612006	/assets/work-ff055336041c3f7d310ad69109eda4a887b16ec501f35afc0a547c4adb97ee72.png
612003	Chevron A [Mesh] [StrLight]	593985	aod:f:2296	Australian Age of Dinosaurs Museum of Natural History	Biological Specimen	Diamantinasauria incertae sedis		Chevron A		ark:/87602/m4/612003	https://doi.org/10.17602/M2/M612003	/assets/work-ff055336041c3f7d310ad69109eda4a887b16ec501f35afc0a547c4adb97ee72.png
612000	Fibula [Mesh] [StrLight]	593985	aod:f:2296	Australian Age of Dinosaurs Museum of Natural History	Biological Specimen	Diamantinasauria incertae sedis		Fibula	Right	ark:/87602/m4/612000	https://doi.org/10.17602/M2/M612000	/assets/work-ff055336041c3f7d310ad69109eda4a887b16ec501f35afc0a547c4adb97ee72.png
611997	Metacarpal Iv [Mesh] [StrLight]	593985	aod:f:2296	Australian Age of Dinosaurs Museum of Natural History	Biological Specimen	Diamantinasauria incertae sedis		Metacarpal IV	Left	ark:/87602/m4/611997	https://doi.org/10.17602/M2/M611997	/assets/work-ff055336041c3f7d310ad69109eda4a887b16ec501f35afc0a547c4adb97ee72.png
611994	Radius [Mesh] [StrLight]	593985	aod:f:2296	Australian Age of Dinosaurs Museum of Natural History	Biological Specimen	Diamantinasauria incertae sedis		Radius	Right	ark:/87602/m4/611994	https://doi.org/10.17602/M2/M611994	/assets/work-ff055336041c3f7d310ad69109eda4a887b16ec501f35afc0a547c4adb97ee72.png
611991	Ulna [Mesh] [StrLight]	593985	aod:f:2296	Australian Age of Dinosaurs Museum of Natural History	Biological Specimen	Diamantinasauria incertae sedis		Ulna	Left	ark:/87602/m4/611991	https://doi.org/10.17602/M2/M611991	/assets/work-ff055336041c3f7d310ad69109eda4a887b16ec501f35afc0a547c4adb97ee72.png
611988	Sternal Plate [Mesh] [StrLight]	593985	aod:f:2296	Australian Age of Dinosaurs Museum of Natural History	Biological Specimen	Diamantinasauria incertae sedis		Sternal plate	Left	ark:/87602/m4/611988	https://doi.org/10.17602/M2/M611988	/assets/work-ff055336041c3f7d310ad69109eda4a887b16ec501f35afc0a547c4adb97ee72.png
611985	Coracoid [Mesh] [StrLight]	593985	aod:f:2296	Australian Age of Dinosaurs Museum of Natural History	Biological Specimen	Diamantinasauria incertae sedis		Coracoid	Left	ark:/87602/m4/611985	https://doi.org/10.17602/M2/M611985	/assets/work-ff055336041c3f7d310ad69109eda4a887b16ec501f35afc0a547c4adb97ee72.png
612234	Cervical Vertebra B [Mesh] [StrLight]	594010	aod:f:32	Australian Age of Dinosaurs Museum of Natural History	Biological Specimen	Diamantinasauria incertae sedis		Cervical vertebra B		ark:/87602/m4/612234	https://doi.org/10.17602/M2/M612234	/assets/work-ff055336041c3f7d310ad69109eda4a887b16ec501f35afc0a547c4adb97ee72.png
612133	Cervical Vertebra C [Mesh] [StrLight]	594010	aod:f:32	Australian Age of Dinosaurs Museum of Natural History	Biological Specimen	Diamantinasauria incertae sedis		Cervical vertebra C		ark:/87602/m4/612133	https://doi.org/10.17602/M2/M612133	/assets/work-ff055336041c3f7d310ad69109eda4a887b16ec501f35afc0a547c4adb97ee72.png
612128	Cervical Vertebra A [Mesh] [StrLight]	594010	aod:f:32	Australian Age of Dinosaurs Museum of Natural History	Biological Specimen	Diamantinasauria incertae sedis		Cervical vertebra A		ark:/87602/m4/612128	https://doi.org/10.17602/M2/M612128	/assets/work-ff055336041c3f7d310ad69109eda4a887b16ec501f35afc0a547c4adb97ee72.png
612125	Prezygapophysis B [Mesh] [StrLight]	594010	aod:f:32	Australian Age of Dinosaurs Museum of Natural History	Biological Specimen	Diamantinasauria incertae sedis		Prezygapophysis B		ark:/87602/m4/612125	https://doi.org/10.17602/M2/M612125	/assets/work-ff055336041c3f7d310ad69109eda4a887b16ec501f35afc0a547c4adb97ee72.png
612122	Prezygapophysis A [Mesh] [StrLight]	594010	aod:f:32	Australian Age of Dinosaurs Museum of Natural History	Biological Specimen	Diamantinasauria incertae sedis		Prezygapophysis A		ark:/87602/m4/612122	https://doi.org/10.17602/M2/M612122	/assets/work-ff055336041c3f7d310ad69109eda4a887b16ec501f35afc0a547c4adb97ee72.png
612119	Caudal Vertebra H [Mesh] [StrLight]	594010	aod:f:32	Australian Age of Dinosaurs Museum of Natural History	Biological Specimen	Diamantinasauria incertae sedis		Caudal vertebra H		ark:/87602/m4/612119	https://doi.org/10.17602/M2/M612119	/assets/work-ff055336041c3f7d310ad69109eda4a887b16ec501f35afc0a547c4adb97ee72.png
612115	Caudal Vertebra G [Mesh] [StrLight]	594010	aod:f:32	Australian Age of Dinosaurs Museum of Natural History	Biological Specimen	Diamantinasauria incertae sedis		Caudal vertebra G		ark:/87602/m4/612115	https://doi.org/10.17602/M2/M612115	/assets/work-ff055336041c3f7d310ad69109eda4a887b16ec501f35afc0a547c4adb97ee72.png
612114	Caudal Vertebra F [Mesh] [StrLight]	594010	aod:f:32	Australian Age of Dinosaurs Museum of Natural History	Biological Specimen	Diamantinasauria incertae sedis		Caudal vertebra F		ark:/87602/m4/612114	https://doi.org/10.17602/M2/M612114	/assets/work-ff055336041c3f7d310ad69109eda4a887b16ec501f35afc0a547c4adb97ee72.png
612110	Caudal Vertebra E [Mesh] [StrLight]	594010	aod:f:32	Australian Age of Dinosaurs Museum of Natural History	Biological Specimen	Diamantinasauria incertae sedis		Caudal vertebra E		ark:/87602/m4/612110	https://doi.org/10.17602/M2/M612110	/assets/work-ff055336041c3f7d310ad69109eda4a887b16ec501f35afc0a547c4adb97ee72.png
612107	Caudal Vertebra D [Mesh] [StrLight]	594010	aod:f:32	Australian Age of Dinosaurs Museum of Natural History	Biological Specimen	Diamantinasauria incertae sedis		Caudal vertebra D		ark:/87602/m4/612107	https://doi.org/10.17602/M2/M612107	/assets/work-ff055336041c3f7d310ad69109eda4a887b16ec501f35afc0a547c4adb97ee72.png
612104	Caudal Vertebra C [Mesh] [StrLight]	594010	aod:f:32	Australian Age of Dinosaurs Museum of Natural History	Biological Specimen	Diamantinasauria incertae sedis		Caudal vertebra C		ark:/87602/m4/612104	https://doi.org/10.17602/M2/M612104	/assets/work-ff055336041c3f7d310ad69109eda4a887b16ec501f35afc0a547c4adb97ee72.png
612101	Caudal Vertebra B [Mesh] [StrLight]	594010	aod:f:32	Australian Age of Dinosaurs Museum of Natural History	Biological Specimen	Diamantinasauria incertae sedis		Caudal vertebra B		ark:/87602/m4/612101	https://doi.org/10.17602/M2/M612101	/assets/work-ff055336041c3f7d310ad69109eda4a887b16ec501f35afc0a547c4adb97ee72.png
612098	Caudal Vertebra A [Mesh] [StrLight]	594010	aod:f:32	Australian Age of Dinosaurs Museum of Natural History	Biological Specimen	Diamantinasauria incertae sedis		Caudal vertebra A		ark:/87602/m4/612098	https://doi.org/10.17602/M2/M612098	/assets/work-ff055336041c3f7d310ad69109eda4a887b16ec501f35afc0a547c4adb97ee72.png
594030	Humerus [Mesh] [StrLight]	594010	aod:f:32	Australian Age of Dinosaurs Museum of Natural History	Biological Specimen	Diamantinasauria incertae sedis		Humerus	Left	ark:/87602/m4/594030	https://doi.org/10.17602/M2/M594030	/assets/work-ff055336041c3f7d310ad69109eda4a887b16ec501f35afc0a547c4adb97ee72.png
594021	Ischium [Mesh] [StrLight]	594010	aod:f:32	Australian Age of Dinosaurs Museum of Natural History	Biological Specimen	Diamantinasauria incertae sedis		Ischium	Left	ark:/87602/m4/594021	https://doi.org/10.17602/M2/M594021	/assets/work-ff055336041c3f7d310ad69109eda4a887b16ec501f35afc0a547c4adb97ee72.png
594018	Pubis [Mesh] [StrLight]	594010	aod:f:32	Australian Age of Dinosaurs Museum of Natural History	Biological Specimen	Diamantinasauria incertae sedis		Pubis	Left	ark:/87602/m4/594018	https://doi.org/10.17602/M2/M594018	/assets/work-ff055336041c3f7d310ad69109eda4a887b16ec501f35afc0a547c4adb97ee72.png
612231	Manual Phalanx Iv 1 [Mesh] [StrLight]	000S45961	aod:f:603	Australian Age of Dinosaurs Museum of Natural History	Biological Specimen	Diamantinasaurus matildae	Animalia; Chordata; Diamantinasaurus; matildae	Manual phalanx IV-1	Right	ark:/87602/m4/612231	https://doi.org/10.17602/M2/M612231	/assets/work-ff055336041c3f7d310ad69109eda4a887b16ec501f35afc0a547c4adb97ee72.png
612228	Manual Phalanx Iii 1 [Mesh] [StrLight]	000S45961	aod:f:603	Australian Age of Dinosaurs Museum of Natural History	Biological Specimen	Diamantinasaurus matildae	Animalia; Chordata; Diamantinasaurus; matildae	Manual phalanx III-1	Right	ark:/87602/m4/612228	https://doi.org/10.17602/M2/M612228	/assets/work-ff055336041c3f7d310ad69109eda4a887b16ec501f35afc0a547c4adb97ee72.png
612225	Manual Phalanx Ii 1 [Mesh] [StrLight]	000S45961	aod:f:603	Australian Age of Dinosaurs Museum of Natural History	Biological Specimen	Diamantinasaurus matildae	Animalia; Chordata; Diamantinasaurus; matildae	Manual phalanx II-1	Right	ark:/87602/m4/612225	https://doi.org/10.17602/M2/M612225	/assets/work-ff055336041c3f7d310ad69109eda4a887b16ec501f35afc0a547c4adb97ee72.png
612222	Manual Ungual Phalanx I 2 [Mesh] [StrLight]	000S45961	aod:f:603	Australian Age of Dinosaurs Museum of Natural History	Biological Specimen	Diamantinasaurus matildae	Animalia; Chordata; Diamantinasaurus; matildae	Manual ungual phalanx I-2	Right	ark:/87602/m4/612222	https://doi.org/10.17602/M2/M612222	/assets/work-ff055336041c3f7d310ad69109eda4a887b16ec501f35afc0a547c4adb97ee72.png
612219	Manual Phalanx V 1 [Mesh] [StrLight]	000S45961	aod:f:603	Australian Age of Dinosaurs Museum of Natural History	Biological Specimen	Diamantinasaurus matildae	Animalia; Chordata; Diamantinasaurus; matildae	Manual phalanx V-1	Left	ark:/87602/m4/612219	https://doi.org/10.17602/M2/M612219	/assets/work-ff055336041c3f7d310ad69109eda4a887b16ec501f35afc0a547c4adb97ee72.png
612216	Manual Phalanx Iv 1 [Mesh] [StrLight]	000S45961	aod:f:603	Australian Age of Dinosaurs Museum of Natural History	Biological Specimen	Diamantinasaurus matildae	Animalia; Chordata; Diamantinasaurus; matildae	Manual phalanx IV-1	Left	ark:/87602/m4/612216	https://doi.org/10.17602/M2/M612216	/assets/work-ff055336041c3f7d310ad69109eda4a887b16ec501f35afc0a547c4adb97ee72.png
612213	Manual Phalanx Iii 1 [Mesh] [StrLight]	000S45961	aod:f:603	Australian Age of Dinosaurs Museum of Natural History	Biological Specimen	Diamantinasaurus matildae	Animalia; Chordata; Diamantinasaurus; matildae	Manual phalanx III-1	Left	ark:/87602/m4/612213	https://doi.org/10.17602/M2/M612213	/assets/work-ff055336041c3f7d310ad69109eda4a887b16ec501f35afc0a547c4adb97ee72.png
612210	Manual Phalanx Ii 1 [Mesh] [StrLight]	000S45961	aod:f:603	Australian Age of Dinosaurs Museum of Natural History	Biological Specimen	Diamantinasaurus matildae	Animalia; Chordata; Diamantinasaurus; matildae	Manual phalanx II-1	Left	ark:/87602/m4/612210	https://doi.org/10.17602/M2/M612210	/assets/work-ff055336041c3f7d310ad69109eda4a887b16ec501f35afc0a547c4adb97ee72.png
612207	Metacarpal V [Mesh] [StrLight]	000S45961	aod:f:603	Australian Age of Dinosaurs Museum of Natural History	Biological Specimen	Diamantinasaurus matildae	Animalia; Chordata; Diamantinasaurus; matildae	Metacarpal V	Right	ark:/87602/m4/612207	https://doi.org/10.17602/M2/M612207	/assets/work-ff055336041c3f7d310ad69109eda4a887b16ec501f35afc0a547c4adb97ee72.png
612203	Metacarpal Iv [Mesh] [StrLight]	000S45961	aod:f:603	Australian Age of Dinosaurs Museum of Natural History	Biological Specimen	Diamantinasaurus matildae	Animalia; Chordata; Diamantinasaurus; matildae	Metacarpal IV	Right	ark:/87602/m4/612203	https://doi.org/10.17602/M2/M612203	/assets/work-ff055336041c3f7d310ad69109eda4a887b16ec501f35afc0a547c4adb97ee72.png
612202	Metacarpal Iii [Mesh] [StrLight]	000S45961	aod:f:603	Australian Age of Dinosaurs Museum of Natural History	Biological Specimen	Diamantinasaurus matildae	Animalia; Chordata; Diamantinasaurus; matildae	Metacarpal III	Right	ark:/87602/m4/612202	https://doi.org/10.17602/M2/M612202	/assets/work-ff055336041c3f7d310ad69109eda4a887b16ec501f35afc0a547c4adb97ee72.png
612198	Metacarpal Ii [Mesh] [StrLight]	000S45961	aod:f:603	Australian Age of Dinosaurs Museum of Natural History	Biological Specimen	Diamantinasaurus matildae	Animalia; Chordata; Diamantinasaurus; matildae	Metacarpal II	Right	ark:/87602/m4/612198	https://doi.org/10.17602/M2/M612198	/assets/work-ff055336041c3f7d310ad69109eda4a887b16ec501f35afc0a547c4adb97ee72.png
612195	Metacarpal I [Mesh] [StrLight]	000S45961	aod:f:603	Australian Age of Dinosaurs Museum of Natural History	Biological Specimen	Diamantinasaurus matildae	Animalia; Chordata; Diamantinasaurus; matildae	Metacarpal I	Right	ark:/87602/m4/612195	https://doi.org/10.17602/M2/M612195	/assets/work-ff055336041c3f7d310ad69109eda4a887b16ec501f35afc0a547c4adb97ee72.png
612191	Metacarpal V [Mesh] [StrLight]	000S45961	aod:f:603	Australian Age of Dinosaurs Museum of Natural History	Biological Specimen	Diamantinasaurus matildae	Animalia; Chordata; Diamantinasaurus; matildae	Metacarpal V	Left	ark:/87602/m4/612191	https://doi.org/10.17602/M2/M612191	/assets/work-ff055336041c3f7d310ad69109eda4a887b16ec501f35afc0a547c4adb97ee72.png
612190	Metacarpal Iv [Mesh] [StrLight]	000S45961	aod:f:603	Australian Age of Dinosaurs Museum of Natural History	Biological Specimen	Diamantinasaurus matildae	Animalia; Chordata; Diamantinasaurus; matildae	Metacarpal IV	Left	ark:/87602/m4/612190	https://doi.org/10.17602/M2/M612190	/assets/work-ff055336041c3f7d310ad69109eda4a887b16ec501f35afc0a547c4adb97ee72.png
612186	Metacarpal Iii [Mesh] [StrLight]	000S45961	aod:f:603	Australian Age of Dinosaurs Museum of Natural History	Biological Specimen	Diamantinasaurus matildae	Animalia; Chordata; Diamantinasaurus; matildae	Metacarpal III	Left	ark:/87602/m4/612186	https://doi.org/10.17602/M2/M612186	/assets/work-ff055336041c3f7d310ad69109eda4a887b16ec501f35afc0a547c4adb97ee72.png
612183	Metacarpal Ii [Mesh] [StrLight]	000S45961	aod:f:603	Australian Age of Dinosaurs Museum of Natural History	Biological Specimen	Diamantinasaurus matildae	Animalia; Chordata; Diamantinasaurus; matildae	Metacarpal II	Left	ark:/87602/m4/612183	https://doi.org/10.17602/M2/M612183	/assets/work-ff055336041c3f7d310ad69109eda4a887b16ec501f35afc0a547c4adb97ee72.png
612180	Metacarpal I [Mesh] [StrLight]	000S45961	aod:f:603	Australian Age of Dinosaurs Museum of Natural History	Biological Specimen	Diamantinasaurus matildae	Animalia; Chordata; Diamantinasaurus; matildae	Metacarpal I	Left	ark:/87602/m4/612180	https://doi.org/10.17602/M2/M612180	/assets/work-ff055336041c3f7d310ad69109eda4a887b16ec501f35afc0a547c4adb97ee72.png
611952	Radius [Mesh] [StrLight]	000S45961	aod:f:603	Australian Age of Dinosaurs Museum of Natural History	Biological Specimen	Diamantinasaurus matildae	Animalia; Chordata; Diamantinasaurus; matildae	Radius	Right	ark:/87602/m4/611952	https://doi.org/10.17602/M2/M611952	/assets/work-ff055336041c3f7d310ad69109eda4a887b16ec501f35afc0a547c4adb97ee72.png
611946	Ulna [Mesh] [StrLight]	000S45961	aod:f:603	Australian Age of Dinosaurs Museum of Natural History	Biological Specimen	Diamantinasaurus matildae	Animalia; Chordata; Diamantinasaurus; matildae	Ulna	Right	ark:/87602/m4/611946	https://doi.org/10.17602/M2/M611946	/assets/work-ff055336041c3f7d310ad69109eda4a887b16ec501f35afc0a547c4adb97ee72.png
611942	Ulna [Mesh] [StrLight]	000S45961	aod:f:603	Australian Age of Dinosaurs Museum of Natural History	Biological Specimen	Diamantinasaurus matildae	Animalia; Chordata; Diamantinasaurus; matildae	Ulna	Left	ark:/87602/m4/611942	https://doi.org/10.17602/M2/M611942	/assets/work-ff055336041c3f7d310ad69109eda4a887b16ec501f35afc0a547c4adb97ee72.png
611940	Humerus [Mesh] [StrLight]	000S45961	aod:f:603	Australian Age of Dinosaurs Museum of Natural History	Biological Specimen	Diamantinasaurus matildae	Animalia; Chordata; Diamantinasaurus; matildae	Humerus	Right	ark:/87602/m4/611940	https://doi.org/10.17602/M2/M611940	/assets/work-ff055336041c3f7d310ad69109eda4a887b16ec501f35afc0a547c4adb97ee72.png
611937	Humerus [Mesh] [StrLight]	000S45961	aod:f:603	Australian Age of Dinosaurs Museum of Natural History	Biological Specimen	Diamantinasaurus matildae	Animalia; Chordata; Diamantinasaurus; matildae	Humerus	Left	ark:/87602/m4/611937	https://doi.org/10.17602/M2/M611937	/assets/work-ff055336041c3f7d310ad69109eda4a887b16ec501f35afc0a547c4adb97ee72.png
611934	Fibula [Mesh] [StrLight]	000S45961	aod:f:603	Australian Age of Dinosaurs Museum of Natural History	Biological Specimen	Diamantinasaurus matildae	Animalia; Chordata; Diamantinasaurus; matildae	Fibula	Right	ark:/87602/m4/611934	https://doi.org/10.17602/M2/M611934	/assets/work-ff055336041c3f7d310ad69109eda4a887b16ec501f35afc0a547c4adb97ee72.png
611930	Tibia [Mesh] [StrLight]	000S45961	aod:f:603	Australian Age of Dinosaurs Museum of Natural History	Biological Specimen	Diamantinasaurus matildae	Animalia; Chordata; Diamantinasaurus; matildae	Tibia	Right	ark:/87602/m4/611930	https://doi.org/10.17602/M2/M611930	/assets/work-ff055336041c3f7d310ad69109eda4a887b16ec501f35afc0a547c4adb97ee72.png
611929	Femur [Mesh] [StrLight]	000S45961	aod:f:603	Australian Age of Dinosaurs Museum of Natural History	Biological Specimen	Diamantinasaurus matildae	Animalia; Chordata; Diamantinasaurus; matildae	Femur	Right	ark:/87602/m4/611929	https://doi.org/10.17602/M2/M611929	/assets/work-ff055336041c3f7d310ad69109eda4a887b16ec501f35afc0a547c4adb97ee72.png
611925	Astragalus [Mesh] [StrLight]	000S45961	aod:f:603	Australian Age of Dinosaurs Museum of Natural History	Biological Specimen	Diamantinasaurus matildae	Animalia; Chordata; Diamantinasaurus; matildae	Astragalus	Right	ark:/87602/m4/611925	https://doi.org/10.17602/M2/M611925	/assets/work-ff055336041c3f7d310ad69109eda4a887b16ec501f35afc0a547c4adb97ee72.png
594036	Pelvis [Mesh] [StrLight]	000S45961	aod:f:603	Australian Age of Dinosaurs Museum of Natural History	Biological Specimen	Diamantinasaurus matildae	Animalia; Chordata; Diamantinasaurus; matildae	Pelvis		ark:/87602/m4/594036	https://doi.org/10.17602/M2/M594036	/assets/work-ff055336041c3f7d310ad69109eda4a887b16ec501f35afc0a547c4adb97ee72.png
594002	Coracoid [Mesh] [StrLight]	000S45961	aod:f:603	Australian Age of Dinosaurs Museum of Natural History	Biological Specimen	Diamantinasaurus matildae	Animalia; Chordata; Diamantinasaurus; matildae	Coracoid	Right	ark:/87602/m4/594002	https://doi.org/10.17602/M2/M594002	/assets/work-ff055336041c3f7d310ad69109eda4a887b16ec501f35afc0a547c4adb97ee72.png
593999	Scapula [Mesh] [StrLight]	000S45961	aod:f:603	Australian Age of Dinosaurs Museum of Natural History	Biological Specimen	Diamantinasaurus matildae	Animalia; Chordata; Diamantinasaurus; matildae	Scapula	Left	ark:/87602/m4/593999	https://doi.org/10.17602/M2/M593999	/assets/work-ff055336041c3f7d310ad69109eda4a887b16ec501f35afc0a547c4adb97ee72.png
612177	Caudal Vertebra D [Mesh] [StrLight]	000S45992	aod:f:660	Australian Age of Dinosaurs Museum of Natural History	Biological Specimen	Savannasaurus elliottorum	Animalia; Chordata; Savannasaurus; elliottorum	Caudal vertebra D		ark:/87602/m4/612177	https://doi.org/10.17602/M2/M612177	/assets/work-ff055336041c3f7d310ad69109eda4a887b16ec501f35afc0a547c4adb97ee72.png
612174	Caudal Vertebra C [Mesh] [StrLight]	000S45992	aod:f:660	Australian Age of Dinosaurs Museum of Natural History	Biological Specimen	Savannasaurus elliottorum	Animalia; Chordata; Savannasaurus; elliottorum	Caudal vertebra C		ark:/87602/m4/612174	https://doi.org/10.17602/M2/M612174	/assets/work-ff055336041c3f7d310ad69109eda4a887b16ec501f35afc0a547c4adb97ee72.png
612170	Caudal Vertebra B [Mesh] [StrLight]	000S45992	aod:f:660	Australian Age of Dinosaurs Museum of Natural History	Biological Specimen	Savannasaurus elliottorum	Animalia; Chordata; Savannasaurus; elliottorum	Caudal vertebra B		ark:/87602/m4/612170	https://doi.org/10.17602/M2/M612170	/assets/work-ff055336041c3f7d310ad69109eda4a887b16ec501f35afc0a547c4adb97ee72.png
612169	Caudal Vertebra A [Mesh] [StrLight]	000S45992	aod:f:660	Australian Age of Dinosaurs Museum of Natural History	Biological Specimen	Savannasaurus elliottorum	Animalia; Chordata; Savannasaurus; elliottorum	Caudal vertebra A		ark:/87602/m4/612169	https://doi.org/10.17602/M2/M612169	/assets/work-ff055336041c3f7d310ad69109eda4a887b16ec501f35afc0a547c4adb97ee72.png
612161	Metacarpal V [Mesh] [StrLight]	000S45992	aod:f:660	Australian Age of Dinosaurs Museum of Natural History	Biological Specimen	Savannasaurus elliottorum	Animalia; Chordata; Savannasaurus; elliottorum	Metacarpal V	Left	ark:/87602/m4/612161	https://doi.org/10.17602/M2/M612161	/assets/work-ff055336041c3f7d310ad69109eda4a887b16ec501f35afc0a547c4adb97ee72.png
612158	Metacarpal Iv [Mesh] [StrLight]	000S45992	aod:f:660	Australian Age of Dinosaurs Museum of Natural History	Biological Specimen	Savannasaurus elliottorum	Animalia; Chordata; Savannasaurus; elliottorum	Metacarpal IV	Left	ark:/87602/m4/612158	https://doi.org/10.17602/M2/M612158	/assets/work-ff055336041c3f7d310ad69109eda4a887b16ec501f35afc0a547c4adb97ee72.png
612155	Metacarpal Iii [Mesh] [StrLight]	000S45992	aod:f:660	Australian Age of Dinosaurs Museum of Natural History	Biological Specimen	Savannasaurus elliottorum	Animalia; Chordata; Savannasaurus; elliottorum	Metacarpal III	Left	ark:/87602/m4/612155	https://doi.org/10.17602/M2/M612155	/assets/work-ff055336041c3f7d310ad69109eda4a887b16ec501f35afc0a547c4adb97ee72.png
612152	Metacarpal Ii [Mesh] [StrLight]	000S45992	aod:f:660	Australian Age of Dinosaurs Museum of Natural History	Biological Specimen	Savannasaurus elliottorum	Animalia; Chordata; Savannasaurus; elliottorum	Metacarpal II	Left	ark:/87602/m4/612152	https://doi.org/10.17602/M2/M612152	/assets/work-ff055336041c3f7d310ad69109eda4a887b16ec501f35afc0a547c4adb97ee72.png
612149	Metacarpal I [Mesh] [StrLight]	000S45992	aod:f:660	Australian Age of Dinosaurs Museum of Natural History	Biological Specimen	Savannasaurus elliottorum	Animalia; Chordata; Savannasaurus; elliottorum	Metacarpal I	Left	ark:/87602/m4/612149	https://doi.org/10.17602/M2/M612149	/assets/work-ff055336041c3f7d310ad69109eda4a887b16ec501f35afc0a547c4adb97ee72.png
612146	Metacarpal Iv [Mesh] [StrLight]	000S45992	aod:f:660	Australian Age of Dinosaurs Museum of Natural History	Biological Specimen	Savannasaurus elliottorum	Animalia; Chordata; Savannasaurus; elliottorum	Metacarpal IV	Right	ark:/87602/m4/612146	https://doi.org/10.17602/M2/M612146	/assets/work-ff055336041c3f7d310ad69109eda4a887b16ec501f35afc0a547c4adb97ee72.png
593980	Sternal Plate [Mesh] [StrLight]	000S45992	aod:f:660	Australian Age of Dinosaurs Museum of Natural History	Biological Specimen	Savannasaurus elliottorum	Animalia; Chordata; Savannasaurus; elliottorum	Sternal plate	Left	ark:/87602/m4/593980	https://doi.org/10.17602/M2/M593980	/assets/work-ff055336041c3f7d310ad69109eda4a887b16ec501f35afc0a547c4adb97ee72.png
593977	Radius [Mesh] [StrLight]	000S45992	aod:f:660	Australian Age of Dinosaurs Museum of Natural History	Biological Specimen	Savannasaurus elliottorum	Animalia; Chordata; Savannasaurus; elliottorum	Radius	Left	ark:/87602/m4/593977	https://doi.org/10.17602/M2/M593977	/assets/work-ff055336041c3f7d310ad69109eda4a887b16ec501f35afc0a547c4adb97ee72.png
593974	Pelvis [Mesh] [StrLight]	000S45992	aod:f:660	Australian Age of Dinosaurs Museum of Natural History	Biological Specimen	Savannasaurus elliottorum	Animalia; Chordata; Savannasaurus; elliottorum	Pelvis		ark:/87602/m4/593974	https://doi.org/10.17602/M2/M593974	/assets/work-ff055336041c3f7d310ad69109eda4a887b16ec501f35afc0a547c4adb97ee72.png
593971	Humerus [Mesh] [StrLight]	000S45992	aod:f:660	Australian Age of Dinosaurs Museum of Natural History	Biological Specimen	Savannasaurus elliottorum	Animalia; Chordata; Savannasaurus; elliottorum	Humerus	Right	ark:/87602/m4/593971	https://doi.org/10.17602/M2/M593971	/assets/work-ff055336041c3f7d310ad69109eda4a887b16ec501f35afc0a547c4adb97ee72.png
593965	Coracoid [Mesh] [StrLight]	000S45992	aod:f:660	Australian Age of Dinosaurs Museum of Natural History	Biological Specimen	Savannasaurus elliottorum	Animalia; Chordata; Savannasaurus; elliottorum	Coracoid	Left	ark:/87602/m4/593965	https://doi.org/10.17602/M2/M593965	/assets/work-ff055336041c3f7d310ad69109eda4a887b16ec501f35afc0a547c4adb97ee72.png
593962	Cervical Vertebra [Mesh] [StrLight]	000S45992	aod:f:660	Australian Age of Dinosaurs Museum of Natural History	Biological Specimen	Savannasaurus elliottorum	Animalia; Chordata; Savannasaurus; elliottorum	Cervical vertebra		ark:/87602/m4/593962	https://doi.org/10.17602/M2/M593962	/assets/work-ff055336041c3f7d310ad69109eda4a887b16ec501f35afc0a547c4adb97ee72.png
593953	Astragalus [Mesh] [StrLight]	000S45992	aod:f:660	Australian Age of Dinosaurs Museum of Natural History	Biological Specimen	Savannasaurus elliottorum	Animalia; Chordata; Savannasaurus; elliottorum	Astragalus	Left	ark:/87602/m4/593953	https://doi.org/10.17602/M2/M593953	/assets/work-ff055336041c3f7d310ad69109eda4a887b16ec501f35afc0a547c4adb97ee72.png
